# Supplementary material for: Overexpression of the VRK1 kinase, which is associated with breast cancer, induces a mesenchymal to epithelial transition in mammary epithelial cells
Source: PLoS One. 2018 Sep 4;13(9):e0203397. doi: 10.1371/journal.pone.0203397 (PMC6122820; doi:10.1371/journal.pone.0203397)
Supplement: S1 Table — This table displays the sequences of the primers used in the real-time quantitative PCR (RT-PCR) experiments. (XLSX) [file pone.0203397.s001.xlsx]

## Sheet: Sheet1
RT-PCR primers
Target genes	Sense primer	Anti-sense primer
Claudin1	5’-GAATTTGGTCAGGCTCT CT-3’	5’-GGGACAGGAACAGCAAAGTA-3’
E-cadherin	5’-CGACCCAACCCAAGAATCTATC3’	5’-GGTGGTCACTTGGTCTTTATTC-3’
GAPDH	5′-CTCTCTTCCTCTTGTGCTCTTG-3′	5′-ACCACTTTGTCAAGCTCATTTC-3′
Slug	5′-GCGATGCCCAGTCTAGAAA-3′	5′-GGTAATGTGTGGGTCCGAATA-3′
Snail	5′-CCTTCGTCCTTCTCCTCTACTT-3′	5′-TTCGAGCCTGGAGATCCTT-3′
Twist1	5′-CCAGGTACATCGACTTCCTCTA-3′	5′-CCATCCTCCAGACCGAGAA-3’
Vimentin	5’-CAGGAACAGCATGTCCAAATC-3’	5’-GGCAGCCACACTTTCATATTG-3’
